# Supplementary material for: Towards Unravelling the Role of ERα-Targeting miRNAs in the Exosome-Mediated Transferring of the Hormone Resistance
Source: Molecules. 2021 Nov 3;26(21):6661. doi: 10.3390/molecules26216661 (PMC8588049; doi:10.3390/molecules26216661)
Supplement: Supplementary file 1 [file molecules-26-06661-s001.zip]

Archive with 1 entries (1 files):
- molecules-1434165-supplementary.pdf
